# Supplementary material for: Multi-focal ultrasound neuromodulation to the dorsal anterior cingulate cortex disrupts behavioural and neural pain processing
Source: Nat Commun. 2026 May 9;17:6269. doi: 10.1038/s41467-026-72934-3 (PMC13376748; doi:10.1038/s41467-026-72934-3)
Supplement: Supplementary file 4 — Source Data [file 41467_2026_72934_MOESM4_ESM.xlsx]

## Sheet: Figure 1C
participant	Intensity (ISPPA)			pressure (kPa)			Thermal dose in soft tissues (CEM43oC)			transcranial mechanical index (MItc)
	A	B	C	A	B	C	A	B	C	A	B	C
1	2.85425	2.08795	4.35766	324.893	269.736	391.889	0.001	0.002	0.003	0.402255	0.359586	0.495447
2	2.82772	2.96485	3.50918	301.012	306.882	352.946	0.001	0.002	0.003	0.403247	0.417967	0.438512
3	1.5146	2.41495	5.29125	230.883	289.445	443.003	0.003	0.005	0.01	0.731775	0.869395	0.796985
4	2.87795	3.07608	3.94281	325.927	336.457	364.072	0.004	0.009	0.012	0.863561	0.92029	1.55693
5	4.18169	5.40061	5.66443	392.465	437.13	455.671	0.005	0.01	0.015	0.998444	0.785265	0.86163
6	1.77153	5.44329	6.32412	257.962	433.933	475.635	0.002	0.003	0.006	0.704511	0.695019	0.707156
7	7.03706	6.11275	5.61343	495.603	466.311	448.069	0.003	0.004	0.008	0.831175	0.754176	0.860962
8	3.26935	2.95795	5.27402	347.817	318.483	419.186	0.003	0.009	0.012	0.795232	0.738158	0.701838
9	4.60599	5.31388	5.42411	417.724	453.098	440.299	0.002	0.004	0.006	0.565613	0.648482	0.7651
10	5.27664	5.28752	5.05388	434.983	434.407	408.895	0.002	0.004	0.007	0.772862	0.701957	0.730129
11	2.46653	2.45157	3.23997	297.544	280.899	348.508	0.005	0.009	0.015	0.693446	1.07075	1.02417
12	3.07324	5.00725	5.24777	328.559	409.871	438.712	0.002	0.004	0.005	0.744719	0.746538	0.864117
13	2.04963	4.1844	6.03353	275.373	370.408	459.995	0.002	0.004	0.007	0.661279	0.551482	0.590918
14	0.5213	0.543314	5.5591	138.29	140.231	436.366	0.003	0.009	0.012	0.633711	0.648208	0.988158
15	5.88922	5.38773	5.10534	452.772	440.086	428.833	0.002	0.007	0.009	0.721995	0.711937	0.864095
16	3.04871	4.59976	5.80593	324.192	400.381	455.946	0.002	0.006	0.013	0.66567	0.699407	0.996487
17	1.6134	2.16187	3.23981	245.077	281.19	325.948	0.002	0.005	0.008	0.558181	0.625163	0.664619
18	1.38557	1.38837	1.92763	222.261	227.24	263.199	0.002	0.007	0.012	0.667254	0.817649	1.00035
19	2.36434	2.05044	3.5496	290.668	271.994	358.041	0.002	0.006	0.012	0.731472	0.774202	1.15005
20	0.950253	1.54777	2.13527	182.196	238.802	271.708	0.002	0.007	0.009	0.735744	0.785207	0.837913
21	7.72516	6.86895	4.5744	513.321	481.161	407.818	0.002	0.009	0.016	0.855881	0.987792	1.1406
22	2.05676	2.34335	3.2137	263.058	288.15	330.837	0.003	0.011	0.021	0.747577	0.997627	1.07993
23	2.89366	3.10966	2.45117	327.722	331.355	292.295	0.003	0.007	0.011	0.69897	0.635516	0.839761
24	2.95805	2.91377	2.70571	328.763	319.747	315.039	0.002	0.006	0.01	0.778941	0.627661	0.751009
25	4.05717	5.0758	3.49939	381.402	427.61	351.94	0.002	0.006	0.011	0.627279	0.697406	0.691235
26	4.69116	3.6869	4.53173	404.102	344.64	419.089	0.003	0.013	0.023	0.889977	0.967181	0.759466
27	5.15786	5.22297	7.268	433.538	408.605	500.962	0.002	0.006	0.012	0.719315	0.740259	1.14949
28	2.55798	2.43463	1.97706	304.724	296.651	266.939	0.002	0.006	0.01	0.64589	0.829058	0.702404
29	2.80495	2.85664	3.31737	323.473	316.427	352.577	0.002	0.006	0.012	0.545253	0.611102	0.72897
30	3.22607	3.88085	3.78916	348.91	354.639	363.477	0.003	0.026	0.036	0.897403	1.1431	1.04252
31	4.73035	6.73617	6.71252	402.298	477.721	496.894	0.002	0.005	0.01	0.628805	0.781902	0.728724
32	1.52946	1.46578	2.501	236.99	223.777	298.743	0.002	0.006	0.012	0.918332	0.775145	0.951076

## Sheet: Figure 2A
sham_T0	sham_T1	sham_T2	active_T0	active_T1	active_T2			T2-T1 sham	T2-T1 active
20	30	10	0	10	15			-20	5
5	10	40	6	7	0			30	-7
0	2	2	30	40	5			0	-35
5	8	20	10	5	1			12	-4
30	20	45	35	30	18			25	-12
40	53	20	35	35	35			-33	0
15	15	10	15	15	13			-5	-2
30	35	35	45	55	30			0	-25
7	20	7	10	7	30			-13	23
55	40	70	1	55	20			30	-35
40	70	50	45	60	50			-20	-10
30	40	30	35	20	20			-10	0
70	72	65	60	60	55			-7	-5
50	70	20	10	60	35			-50	-25
55	50	55	65	65	50			5	-15
100	100	100	100	90	100			0	10
30	50	40	30	50	40			-10	-10
20	25	10	35	40	30			-15	-10
25	25	55	15	30	40			30	10
90	70	90	100	90	100			20	10
70	60	35	60	65	40			-25	-25
30	60	70	60	75	70			10	-5
40	45	35	55	45	50			-10	5
3	7	7	5	30	27			0	-3
30	30	30	25	40	15			0	-25
35	35	40	50	40	40			5	0
30	20	10	25	10	6			-10	-4
65	55	85	55	40	60			30	20
18	40	30	20	50	45			-10	-5
75	90	99	85	99	99			9	0
40	60	50	35	60	50			-10	-10
27	35	40	40	45	30			5	-15

## Sheet: Figure 2B
sham		active
7.4	20	8.5	0
9.9	5	4.6	6
6.9	0	3.1	30
2	5	3.3	10
2.1	30	4.9	35
3.3	40	5.6	35
4.1	15	3.1	15
1.9	30	1.9	45
2.1	7	3.3	10
0.3	55	3.9	1
3.5	40	2.4	45
1.3	30	1.1	35
3	70	5	60
0	50	2.1	10
2.1	55	1.5	65
2.8	100	3	100
1.8	30	2.8	30
4.7	20	6.9	35
3.9	25	5.4	15
3.8	90	4.9	100
7.1	70	3.5	60
4.5	30	2.7	60
3.8	40	5.3	55
6.3	3	2.9	5
7.6	30	5.6	25
3.5	35	3.2	50
3.6	30	2.9	25
3	65	2	55
6.3	18	3.5	20
4.8	75	4.4	85
4.5	40	4.6	35
5.3	27	5.6	40
4	30	8.5	10
10.8	10	2.8	7
6.9	2	4.3	40
2.7	8	5.3	5
3.2	20	1.9	30
1.3	53	4.3	35
2.2	15	2.4	15
4.1	35	3.3	55
0.9	20	2.6	7
1.8	40	-0.8	55
1.4	70	2.8	60
1.8	40	2	20
2	72	4.1	60
1.9	70	1.1	60
1.3	50	2.1	65
3.2	100	4.7	90
2.5	50	1.9	50
3.1	25	3.9	40
5	25	2	30
3.8	70	4.2	90
4.8	60	3.9	65
6	60	2.9	75
2.6	45	7.2	45
4.3	7	1.5	30
6.1	30	3	40
3	35	2.9	40
5.6	20	4.3	10
4	55	2.7	40
2.2	40	3.3	50
3.9	90	4.5	99
2.6	60	3.8	60
2.8	35	4.1	45
7.1	10	5.9	15
7.8	40	4.3	0
5.8	2	6.1	5
2	20	5.3	1
5.2	45	2.1	18
4	20	6.6	35
4.7	10	4.6	13
4	35	3.5	30
5.3	7	2.9	30
2	70	1.9	20
4.9	50	5.3	50
4.6	30	1.3	20
5.6	65	6	55
3.9	20	2.4	35
3.4	55	3.6	50
3.3	100	4.4	100
2.2	40	4.8	40
6.8	10	5.1	30
4.1	55	5	40
2.5	90	6.1	100
5.8	35	5.1	40
5	70	5.3	70
4.9	35	3.9	50
6.1	7	5.1	27
5.5	30	3.4	15
4	40	4.3	40
3	10	3.1	6
2	85	4.5	60
3.3	30	2.9	45
5.6	99	6.2	99
4.1	50	4	50
5.8	40	6.1	30

## Sheet: Figure 3B
SMA_sham	SMA_active	pre-motor_sham	pre-motor_active
-2.066240	-0.76991	-0.789980	-0.71665
-1.655180	-0.06061	-2.953710	1.16184
-0.367700	0.144154	-0.573020	0.433961
-0.160410	0.723078	-0.601860	0.764432
-0.284000	1.11718	0.241549	1.14508
-0.742970	-0.69663	-0.049920	-1.67053
-1.477280	-1.16196	-1.09645	-1.35211
-0.54287	2.15789	0.100023	0.981555
-0.482710	1.57734	0.810463	0.474785
-0.578320	0.343987	-1.40875	0.380818
2.292115	2.50029	0.775276	2.20998
-1.49296	-0.6681	-0.71142	-0.57231
-0.84853	0.994114	-0.228310	0.984652
0.480671	2.05407	-0.43573	1.76741
-0.781930	1.66855	-1.07512	1.6509
1.225067	2.34024	0.429003	1.17206
-0.46064	3.91571	-0.79322	2.72498
-4.308010	0.817238	-2.3282	0.394478
-0.1869	-0.21954	-0.08052	0.462749
0.982266	-1.12336	1.87255	-0.13023
-0.452580	-0.19606	0.410522	0.046587
-0.607230	0.429825	0.309690	0.68076
-1.029680	2.46755	-0.238770	2.39709
-1.254620	0.453229	-1.351950	-0.68588
0.102459	-0.77417	0.404573	-0.62641
-0.73287	0.683981	-1.160770	0.81921
0.167281	-0.64717	0.194671	-2.35557
-0.880870	-1.67763	-1.122190	-0.42266
0.591040	0.435439	-0.377400	-0.43255

## Sheet: Figure 3C
DLPFC_L_sham	DLPFC_L_active	pINS_R_sham	pINS_R_active	aINS_R_sham	aINS_R_active	pre-motor_R_sham	pre-motor_R_active	thalamus_R_sham	thalamus_R_active	DLPFC_R_sham	DLPFC_R_active	precuneus_sham	precuneus_active	SMA_sham	SMA_active	PAG_sham	PAG_active	pINS_L_sham	pINS_L_active	aINS_L_sham	aINS_L_active	pre-motor_L_sham	pre-motor_L_active	thalamus_L_sham	thalamus_L_active
0.039253	-0.235625	-1.483	-0.498893	-0.670008	-0.712654	-0.713221	-0.590602	-0.489137	0.378071	0.151004	-0.104996	0.160381	0.607012	-2.066240	-0.76991	0.449324	0.176583	-0.415861	-1.14404	-0.977695	-0.252404	-0.976399	-0.99394	-0.12597	-0.020786
-0.417832	0.3708	0.44624	0.234707	0.873364	0.144146	-2.68108	1.3198	0.43791	1.29599	-0.254777	0.59911	-2.02891	0.645265	-1.655180	-0.06061	0.136966	-0.177034	-0.641562	0.912321	0.348957	0.761489	-3.82614	0.595793	0.107899	1.09633
-0.165918	0.173981	-0.620683	0.631388	-0.927714	0.287583	-0.398048	0.787938	0.038149	0.876265	0.383051	0.0714	0.796017	1.5152	-0.367700	0.144154	0.787877	0.462864	-1.20455	0.239896	-0.354476	0.229611	-1.16043	-0.605847	0.015364	0.719276
0.636922	0.693751	0.709929	1.08904	-0.060594	0.96594	-0.471625	0.844882	0.306361	0.924056	0.508941	1.04162	0.616727	1.51944	-0.160410	0.723078	0.440649	0.380309	0.516211	0.842317	-0.058905	0.926057	-0.927446	0.517336	0.234351	0.865122
0.952822	-0.437904	0.96818	-0.147845	-0.644733	-0.210173	0.227502	0.90247	0.731549	-0.23241	0.031292	-0.909538	1.77388	1.14513	-0.284000	1.11718	0.88664	0.885523	0.011701	0.039241	-0.095765	-0.083971	0.280448	1.67884	0.761956	0.194444
1.29651	-0.241429	0.217066	0.723048	0.362225	0.199345	-0.170703	-1.59056	1.55906	0.702531	0.521748	0.256618	3.08842	0.498273	-0.742970	-0.69663	2.38188	-0.800035	0.221514	-0.015673	-0.092866	-0.176559	0.229392	-1.88694	1.52945	0.259778
-0.218113	0.660615	0.023875	-2.25947	-0.553892	-1.37134	-1.21657	-1.52811	-0.265372	-0.501902	-0.366406	0.42486	1.16308	0.719222	-1.477280	-1.16196	-0.091866	-0.074642	-0.187154	-1.77012	-0.252591	-1.99099	-0.776121	-0.664093	0.082957	0.103576
-0.324733	0.493247	-0.452968	0.45439	-0.704662	-0.071396	0.052736	0.847494	-0.724708	0.466077	-0.451894	0.012478	-0.901075	0.213828	-0.54287	2.15789	-1.68241	0.397323	-0.704678	1.28883	-0.627657	0.269807	0.216422	1.36459	-0.854552	0.291985
1.77304	0.953683	0.693625	1.01311	0.496005	1.86183	0.070154	-0.197863	1.25621	0.977088	1.63819	0.683499	0.231136	0.33157	-0.482710	1.57734	-0.47603	0.091923	0.256155	2.3567	0.851743	2.02171	3.20223	2.0443	1.0705	0.566517
-0.764951	-0.334742	-0.225557	0.214711	0.001585	1.15269	-1.33209	0.554301	0.651141	-0.142692	-0.083791	-0.383279	-1.08069	-0.857362	-0.578320	0.343987	0.987751	-0.706418	-0.229525	1.02782	-0.152797	0.557378	-1.60588	-0.168543	0.48433	0.190066
0.744658	1.74276	0.77921	0.893715	0.487838	1.76229	0.259587	1.86167	0.915344	1.15416	0.823326	1.38888	1.32927	2.79176	2.292115	2.50029	-0.524823	-0.183219	0.695309	1.2365	0.207056	1.46057	2.22565	3.51612	0.970179	1.36581
-0.597632	-0.656074	-0.126349	-0.04656	-0.027223	-0.14499	-0.467868	-0.291498	0.005218	-0.25259	-0.065554	-0.377551	0.293324	-0.697164	-1.49296	-0.6681	0.772399	0.151249	-0.411389	1.01493	-0.478457	-0.300822	-1.45832	-1.19999	-0.134178	-0.170462
0.702425	1.03886	0.747939	0.507377	0.515721	-0.014974	-0.420157	1.09709	-0.677034	0.725566	0.067278	0.817689	0.051592	0.601504	-0.84853	0.994114	-1.41689	-0.085492	-0.038585	0.375344	0.181187	1.12104	0.347214	0.615211	-0.385934	1.00414
0.163986	0.00719	-0.440806	0.065959	-0.571804	0.320348	-0.494496	1.96911	-0.022052	0.901313	0.670074	0.535863	-0.516999	0.459001	0.480671	2.05407	-0.306611	0.629086	-0.165575	0.10809	-0.106777	0.623153	-0.286853	1.25054	0.021412	0.315445
-0.579799	0.621044	-0.457175	0.323008	0.209524	0.81601	-1.28157	1.47005	0.085259	0.015243	-0.694659	0.885985	-0.359185	1.5397	-0.781930	1.66855	-0.04246	1.10787	-1.10689	1.10864	-0.105781	0.916537	-0.571904	2.14177	-0.043978	0.564445
1.07296	0.762906	1.03362	0.675814	1.00648	1.3634	0.544088	0.791745	0.686363	1.06143	1.38665	1.16139	0.759198	2.2277	1.225067	2.34024	1.1086	0.828458	0.987255	1.68161	0.831376	1.16488	0.11663	2.31301	0.396663	0.748328
0.270849	0.193357	0.146684	0.17537	-0.623883	1.49302	-0.356155	2.80194	-0.140466	0.406337	-0.954845	-0.433491	-0.14307	0.828687	-0.46064	3.91571	0.589516	0.02183	0.23097	1.55616	0.231217	1.01673	-2.26052	2.44079	0.210547	0.170655
-0.800944	0.224984	-2.19636	0.503727	-1.51409	0.490443	-2.82588	0.310157	1.36925	0.231642	-1.29797	0.537392	-0.620677	0.283571	-4.308010	0.817238	0.42061	-1.28033	-1.49705	0.523728	-1.33466	0.280444	-0.710758	0.626362	1.24244	0.237346
-0.562842	1.26382	-0.350323	-0.197251	-0.26477	0.047305	0.088231	0.210481	-1.21889	0.14388	-0.443859	1.87384	-0.522934	1.10014	-0.1869	-0.21954	0.838703	0.072669	-0.039388	-0.583709	0.084004	-0.019975	-0.659079	1.17225	-0.710351	-0.34065
0.988914	-0.051072	1.50041	0.056579	1.55061	0.141338	1.31669	0.026309	1.76102	0.712977	0.835878	0.624475	1.25248	-0.049056	0.982266	-1.12336	1.02989	0.819132	2.58045	-0.191019	2.44311	0.051268	3.77833	-0.81333	1.67325	0.53422
0.359058	-0.618754	-0.562225	-0.714844	-0.433095	-1.48831	0.403679	0.236376	0.512566	-0.430136	-0.392191	-0.615242	0.339432	-0.62609	-0.452580	-0.19606	0.466802	-0.001325	-0.151088	-0.382692	0.253867	-1.54401	0.427629	-0.570226	0.812511	-0.252518
0.632337	0.163384	-0.483474	0.651713	0.789103	0.169867	0.527451	0.964626	0.167537	-0.334597	0.711216	0.18984	0.865558	0.376763	-0.607230	0.429825	0.122386	-0.028276	-0.168176	0.726416	0.736944	0.676752	-0.289151	-0.258181	0.681372	0.287759
2.04263	1.68352	1.19911	0.348803	1.5894	1.08606	-0.44926	1.84179	1.03831	1.34939	1.95336	1.57351	2.06514	0.739962	-1.029680	2.46755	1.27454	0.736022	1.28702	0.540546	1.40589	1.05176	0.195371	3.68121	1.3151	1.31765
0.184175	-0.301656	-0.489787	-1.24305	-0.887506	-1.09355	-1.30148	-0.776625	0.397228	0.399357	0.008996	-0.904356	0.022074	-0.405939	-1.254620	0.453229	-0.467191	0.351664	0.263391	-1.17423	-0.723643	-0.971579	-1.52355	-0.443887	0.228049	0.139809
0.543319	0.15483	-1.36147	-0.539146	-0.954491	-0.533268	0.554941	-0.672065	0.19534	0.054449	-0.447475	-0.759416	0.228909	0.981273	0.102459	-0.77417	-0.22452	-0.255454	-0.442477	0.257532	-0.662738	-0.034386	-0.159308	-0.462832	0.160778	0.357462
0.737328	0.351534	-1.18471	0.837897	-1.27919	1.25594	-0.626664	1.12307	0.020568	1.17594	0.452402	0.358044	-0.645844	-1.01683	-0.73287	0.683981	0.299642	-1.31592	-0.679911	0.698423	-0.752268	1.31984	-2.53418	-0.15314	-0.140783	0.650177
1.07208	-0.513573	0.379337	-0.656612	0.372663	-0.672192	0.197844	-2.42418	1.10191	0.872651	0.827271	-0.045639	1.1469	-1.85574	0.167281	-0.64717	1.15608	-1.3553	0.060719	-0.688639	0.732168	-0.574247	0.184939	-2.16346	0.506557	0.819974
-0.179782	0.050138	-0.207763	-0.941699	-0.382654	-0.145762	-0.947989	-0.257437	-0.866198	-0.006887	-0.735119	0.128344	-0.919404	1.06172	-0.880870	-1.67763	0.542844	-1.21333	-0.430851	-0.670716	-0.655203	-0.688493	-1.62543	-0.826521	-0.202941	-0.347779
0.741678	-0.106006	0.597696	0.509456	0.5828	0.603404	-0.590022	-0.729955	0.675046	-0.027135	0.312792	-0.329925	0.509607	-0.626188	0.591040	0.435439	0.852142	-0.047575	-0.417055	0.050126	0.024737	0.674877	0.199738	0.218032	0.801151	-0.012845

## Sheet: Figure 4A
LG	dACC	pINS	WM
75.2295	121.263	86.104	81.4011
112.672	108.701	104.789	106.664
70.2037	95.1467	69.2698	71.2774
100.741	165.503	171.743	110.162
78.3581	123.974	85.5322	87.6696
70.0558	78.9378	73.476	81.2684
73.9567	78.6599	75.1122	71.7572
65.1058	101.392	78.7623	82.896
156.446	167.059	NaN	159.593
72.704	83.2585	65.3472	71.1013
92.3678	108.59	90.7493	114.853
77.4961	103.187	80.5162	86.0247
76.8895	90.3724	75.9021	75.6035
186.74	122.189	158.025	114.317
68.1649	83.4645	62.9332	71.2705
101.402	117.04	79.3568	130.561
113.53	161.073	126.962	146.89
153.705	96.2395	81.9233	142.249
80.9169	107.55	81.1657	76.8632
130.266	180.408	138.933	157.676
86.4881	104.505	114.231	113.216
86.8929	125.845	71.5182	72.8964
126.931	97.2166	137.937	85.4128
68.473	90.6261	61.7911	72.5151
90.7067	101.315	69.5823	96.078
95.741	143.818	80.884	129.908
118.346	94.717	74.7334	102.263
78.1908	79.4076	86.3315	76.1304
85.6937	94.1678	74.0628	71.8985

## Sheet: Figure 4B
dACC																										LG
DLPFC_L_sham	DLPFC_L_active	pINS_R_sham	pINS_R_active	aINS_R_sham	aINS_R_active	pre-motor_R_sham	pre-motor_R_active	thalamus_R_sham	thalamus_R_active	DLPFC_R_sham	DLPFC_R_active	precuneus_sham	precuneus_active	SMA_sham	SMA_active	PAG_sham	PAG_active	pINS_L_sham	pINS_L_active	aINS_L_sham	aINS_L_active	pre-motor_L_sham	pre-motor_L_active	thalamus_L_sham	thalamus_L_active	DLPFC_L_sham	DLPFC_L_active	pINS_R_sham	pINS_R_active	aINS_R_sham	aINS_R_active	pre-motor_R_sham	pre-motor_R_active	thalamus_R_sham	thalamus_R_active	DLPFC_R_sham	DLPFC_R_active	precuneus_sham	precuneus_active	SMA_sham	SMA_active	PAG_sham	PAG_active	pINS_L_sham	pINS_L_active	aINS_L_sham	aINS_L_active	pre-motor_L_sham	pre-motor_L_active
0.039253	-0.235625	-1.483	-0.498893	-0.670008	-0.712654	-0.713221	-0.590602	-0.489137	0.378071	0.151004	-0.104996	0.160381	0.607012	-2.066240	-0.76991	0.449324	0.176583	-0.415861	-1.14404	-0.977695	-0.252404	-0.976399	-0.99394	-0.12597	-0.020786	-0.226593	-0.742362	1.36051	1.35468	1.3653	0.93147	0.329933	-1.46123	1.57608	-0.546761	1.67834	-0.399685	1.73563	-0.750662	0.292651	-0.269169	-0.612918	-2.4881	0.703401	1.10738	0.325878	1.37598	-0.572017	-1.89641
-0.417832	0.3708	0.44624	0.234707	0.873364	0.144146	-2.68108	1.3198	0.43791	1.29599	-0.254777	0.59911	-2.02891	0.645265	-1.655180	-0.06061	0.136966	-0.177034	-0.641562	0.912321	0.348957	0.761489	-3.82614	0.595793	0.107899	1.09633	-1.24622	-1.12254	-0.252956	0.461707	-0.58428	0.067289	0.233237	0.503488	0.482543	-1.12036	-0.215348	-0.570228	1.26625	0.458907	-0.400775	-0.276365	0.00082	-1.13866	0.308007	-1.27175	-0.64913	-2.18093	1.04227	-0.846054
-0.165918	0.173981	-0.620683	0.631388	-0.927714	0.287583	-0.398048	0.787938	0.038149	0.876265	0.383051	0.0714	0.796017	1.5152	-0.367700	0.144154	0.787877	0.462864	-1.20455	0.239896	-0.354476	0.229611	-1.16043	-0.605847	0.015364	0.719276	-1.30346	0.255782	-0.411463	0.86316	-0.848208	0.804334	-2.02135	0.9289	-0.650142	1.14428	-1.17432	0.825517	0.979156	1.17954	-1.25818	1.427	0.123695	0.800514	-1.77575	0.863762	-1.36235	0.379852	-2.26546	0.307829
0.636922	0.693751	0.709929	1.08904	-0.060594	0.96594	-0.471625	0.844882	0.306361	0.924056	0.508941	1.04162	0.616727	1.51944	-0.160410	0.723078	0.440649	0.380309	0.516211	0.842317	-0.058905	0.926057	-0.927446	0.517336	0.234351	0.865122	0.432396	-1.04636	-0.274056	0.498538	0.171358	0.722594	1.1069	-2.86898	0.677647	0.24106	0.297597	-0.546711	1.09014	0.260657	0.671167	-2.15944	-0.110885	0.448098	0.218415	-1.36551	-0.006888	-0.869262	0.791813	-1.50726
0.952822	-0.437904	0.96818	-0.147845	-0.644733	-0.210173	0.227502	0.90247	0.731549	-0.23241	0.031292	-0.909538	1.77388	1.14513	-0.284000	1.11718	0.88664	0.885523	0.011701	0.039241	-0.095765	-0.083971	0.280448	1.67884	0.761956	0.194444	0.316288	-0.415177	0.332355	2.02729	-0.026622	0.879789	-0.075471	0.956372	0.721733	-0.138624	-0.344278	-0.771414	1.52907	1.01861	1.15787	1.55841	0.004194	-0.604658	0.270857	0.953611	-0.67189	0.544776	0.092213	-0.121438
1.29651	-0.241429	0.217066	0.723048	0.362225	0.199345	-0.170703	-1.59056	1.55906	0.702531	0.521748	0.256618	3.08842	0.498273	-0.742970	-0.69663	2.38188	-0.800035	0.221514	-0.015673	-0.092866	-0.176559	0.229392	-1.88694	1.52945	0.259778	0.000358	-0.482313	0.569968	-0.126556	0.747931	-0.924479	0.616817	0.661401	0.898053	0.293629	0.400787	-0.678117	1.02852	0.632828	1.2279	-0.320313	0.917308	0.990301	0.635584	-0.443227	0.241052	-0.719686	0.475554	-0.166942
-0.218113	0.660615	0.023875	-2.25947	-0.553892	-1.37134	-1.21657	-1.52811	-0.265372	-0.501902	-0.366406	0.42486	1.16308	0.719222	-1.477280	-1.16196	-0.091866	-0.074642	-0.187154	-1.77012	-0.252591	-1.99099	-0.776121	-0.664093	0.082957	0.103576	-0.474212	-0.546701	0.35353	0.911378	0.067875	-0.064604	0.381822	1.31247	0.700602	0.754843	-0.083809	-0.698509	-0.200531	0.36564	0.245309	2.68899	-0.322435	0.87364	-0.793068	0.319827	-0.202606	-0.305865	0.259781	0.779737
-0.324733	0.493247	-0.452968	0.45439	-0.704662	-0.071396	0.052736	0.847494	-0.724708	0.466077	-0.451894	0.012478	-0.901075	0.213828	-0.54287	2.15789	-1.68241	0.397323	-0.704678	1.28883	-0.627657	0.269807	0.216422	1.36459	-0.854552	0.291985	-0.484283	0.118395	-1.12438	1.18553	-1.02697	0.30039	0.026924	0.399429	-0.629429	0.740258	-0.581153	0.055866	1.10238	1.51309	-0.463072	3.87505	0.293395	0.383031	-0.755704	0.855158	-1.93115	0.144108	-0.988981	0.824639
1.77304	0.953683	0.693625	1.01311	0.496005	1.86183	0.070154	-0.197863	1.25621	0.977088	1.63819	0.683499	0.231136	0.33157	-0.482710	1.57734	-0.47603	0.091923	0.256155	2.3567	0.851743	2.02171	3.20223	2.0443	1.0705	0.566517	0.307881	0.615557	-0.866234	1.41912	-0.210607	1.67719	-0.871218	-0.428578	-0.429291	1.77568	0.346611	0.316535	-0.289315	1.86343	-1.19824	3.21781	0.530336	0.150839	0.041471	1.88228	0.136488	1.22698	0.148745	0.427945
-0.764951	-0.334742	-0.225557	0.214711	0.001585	1.15269	-1.33209	0.554301	0.651141	-0.142692	-0.083791	-0.383279	-1.08069	-0.857362	-0.578320	0.343987	0.987751	-0.706418	-0.229525	1.02782	-0.152797	0.557378	-1.60588	-0.168543	0.48433	0.190066	0.244379	-0.01687	-0.167089	1.47912	0.33685	1.12828	0.106872	1.19249	1.00746	0.917089	0.116359	0.038576	2.31132	2.04087	0.080724	1.36453	1.84965	1.72562	0.422161	0.21843	0.709106	0.88145	0.628609	0.568076
0.744658	1.74276	0.77921	0.893715	0.487838	1.76229	0.259587	1.86167	0.915344	1.15416	0.823326	1.38888	1.32927	2.79176	2.292115	2.50029	-0.524823	-0.183219	0.695309	1.2365	0.207056	1.46057	2.22565	3.51612	0.970179	1.36581	0.438708	-0.067001	-0.415359	0.254424	0.171232	0.254978	0.44637	-0.565066	0.126538	0.059926	-0.143877	-0.870092	0.968997	0.973876	1.679	0.352316	0.019596	0.059117	-0.279192	0.396428	-0.034538	0.63531	1.5434	1.40292
-0.597632	-0.656074	-0.126349	-0.04656	-0.027223	-0.14499	-0.467868	-0.291498	0.005218	-0.25259	-0.065554	-0.377551	0.293324	-0.697164	-1.49296	-0.6681	0.772399	0.151249	-0.411389	1.01493	-0.478457	-0.300822	-1.45832	-1.19999	-0.134178	-0.170462	0.494791	-0.487761	0.951385	-0.540165	0.595072	0.229825	2.10569	0.236125	0.092368	0.030929	-0.245864	0.916113	-0.945427	0.163173	2.36395	-1.75994	-0.449717	-0.62293	1.3046	-1.62866	1.35888	-0.826217	2.3774	0.013235
0.702425	1.03886	0.747939	0.507377	0.515721	-0.014974	-0.420157	1.09709	-0.677034	0.725566	0.067278	0.817689	0.051592	0.601504	-0.84853	0.994114	-1.41689	-0.085492	-0.038585	0.375344	0.181187	1.12104	0.347214	0.615211	-0.385934	1.00414	-1.0319	-0.45649	-1.19859	0.910486	-0.889371	0.556114	0.589271	-1.17806	-0.17861	0.309592	-0.886846	-0.052229	-1.10196	0.774834	-0.325798	-0.684817	0.424171	0.729653	-0.477187	-0.227428	-0.59446	-0.663303	-0.479605	-1.62133
0.163986	0.00719	-0.440806	0.065959	-0.571804	0.320348	-0.494496	1.96911	-0.022052	0.901313	0.670074	0.535863	-0.516999	0.459001	0.480671	2.05407	-0.306611	0.629086	-0.165575	0.10809	-0.106777	0.623153	-0.286853	1.25054	0.021412	0.315445	-1.76407	-1.4747	-0.280171	-0.748	-0.900736	-0.93197	-1.16041	-1.45375	-0.325656	0.108138	-1.9179	-0.533554	-0.188132	-0.014358	0.053865	-0.228908	-0.362554	-1.65914	-0.558099	-1.42924	-1.005	-2.03385	-0.643657	-1.3973
-0.579799	0.621044	-0.457175	0.323008	0.209524	0.81601	-1.28157	1.47005	0.085259	0.015243	-0.694659	0.885985	-0.359185	1.5397	-0.781930	1.66855	-0.04246	1.10787	-1.10689	1.10864	-0.105781	0.916537	-0.571904	2.14177	-0.043978	0.564445	-0.435438	-0.452583	1.90524	-0.851204	1.55128	-1.20498	0.8583	-0.210705	0.791127	0.020655	-0.380045	-0.82854	0.168335	-1.02363	2.97628	0.513045	0.068743	-0.21342	1.27181	-0.784808	1.57191	-0.851667	1.47893	-0.13273
1.07296	0.762906	1.03362	0.675814	1.00648	1.3634	0.544088	0.791745	0.686363	1.06143	1.38665	1.16139	0.759198	2.2277	1.225067	2.34024	1.1086	0.828458	0.987255	1.68161	0.831376	1.16488	0.11663	2.31301	0.396663	0.748328	-0.481836	0.720906	-1.35866	1.06392	-1.65576	0.470065	-1.24417	0.185361	-0.741938	0.677059	-0.46989	0.668775	0.039154	0.010294	-2.58751	1.10008	0.10232	-0.163855	-0.691434	1.35965	-1.73682	0.652469	-1.4476	1.83518
0.270849	0.193357	0.146684	0.17537	-0.623883	1.49302	-0.356155	2.80194	-0.140466	0.406337	-0.954845	-0.433491	-0.14307	0.828687	-0.46064	3.91571	0.589516	0.02183	0.23097	1.55616	0.231217	1.01673	-2.26052	2.44079	0.210547	0.170655	-0.834367	0.242348	0.270712	0.122968	1.55162	0.483044	-1.13693	2.25121	0.611083	0.290076	-0.110315	-0.03687	0.616901	1.41159	-0.751422	3.79176	0.854781	-0.138684	0.249497	1.23602	0.786884	0.557751	-2.00007	2.25087
-0.800944	0.224984	-2.19636	0.503727	-1.51409	0.490443	-2.82588	0.310157	1.36925	0.231642	-1.29797	0.537392	-0.620677	0.283571	-4.308010	0.817238	0.42061	-1.28033	-1.49705	0.523728	-1.33466	0.280444	-0.710758	0.626362	1.24244	0.237346	-0.354598	-1.69125	1.14161	1.41028	1.08266	1.87315	1.67253	-1.11862	1.50024	0.374892	0.104947	1.6064	2.2473	0.063877	1.63099	-2.4288	1.56363	0.374423	1.21219	-3.06241	0.557172	-2.60067	-1.3685	-2.36699
-0.562842	1.26382	-0.350323	-0.197251	-0.26477	0.047305	0.088231	0.210481	-1.21889	0.14388	-0.443859	1.87384	-0.522934	1.10014	-0.1869	-0.21954	0.838703	0.072669	-0.039388	-0.583709	0.084004	-0.019975	-0.659079	1.17225	-0.710351	-0.34065	0.667142	0.684578	0.432589	-1.22309	0.563541	-0.104162	-0.809253	-1.21066	-0.002571	-0.016513	0.206607	0.419439	0.536829	1.10299	-1.4483	-1.6568	-0.399591	-0.060088	-0.741565	-0.668909	0.103728	-0.659144	0.275069	-0.30478
0.988914	-0.051072	1.50041	0.056579	1.55061	0.141338	1.31669	0.026309	1.76102	0.712977	0.835878	0.624475	1.25248	-0.049056	0.982266	-1.12336	1.02989	0.819132	2.58045	-0.191019	2.44311	0.051268	3.77833	-0.81333	1.67325	0.53422	-0.286132	-1.13549	0.478223	1.18797	-0.058432	-0.018286	1.12488	-3.6135	0.092565	0.94598	-0.188541	-2.00476	0.460539	-0.951193	1.95719	0.388618	-0.385876	1.29355	-0.318466	1.22968	-0.34493	0.020702	0.235403	-2.44387
0.359058	-0.618754	-0.562225	-0.714844	-0.433095	-1.48831	0.403679	0.236376	0.512566	-0.430136	-0.392191	-0.615242	0.339432	-0.62609	-0.452580	-0.19606	0.466802	-0.001325	-0.151088	-0.382692	0.253867	-1.54401	0.427629	-0.570226	0.812511	-0.252518	1.17132	0.321703	1.33574	0.025259	0.962913	0.186738	1.03002	0.369626	0.948805	0.439236	1.16288	-0.079667	1.66741	1.10431	2.0062	0.405032	0.7076	0.3908	0.701587	0.084594	0.613784	0.328808	1.51249	0.081259
0.632337	0.163384	-0.483474	0.651713	0.789103	0.169867	0.527451	0.964626	0.167537	-0.334597	0.711216	0.18984	0.865558	0.376763	-0.607230	0.429825	0.122386	-0.028276	-0.168176	0.726416	0.736944	0.676752	-0.289151	-0.258181	0.681372	0.287759	-1.12167	-0.248295	-0.851158	1.46412	-1.15301	1.29829	-3.15778	1.35821	-0.621416	0.22807	-1.02073	-0.034543	-1.21982	0.208006	-0.877146	0.985972	-1.12233	-0.102429	-0.029385	0.579558	-0.349206	1.07744	-1.97784	0.653343
2.04263	1.68352	1.19911	0.348803	1.5894	1.08606	-0.44926	1.84179	1.03831	1.34939	1.95336	1.57351	2.06514	0.739962	-1.029680	2.46755	1.27454	0.736022	1.28702	0.540546	1.40589	1.05176	0.195371	3.68121	1.3151	1.31765	0.774907	-0.293528	0.634279	0.69852	0.092024	0.208019	0.172835	-0.915423	0.392614	0.478947	0.483773	-0.100727	1.25357	1.84976	0.384014	-0.900647	0.936272	-0.241893	0.661597	0.745859	0.15311	-0.132275	0.456472	-0.035904
0.184175	-0.301656	-0.489787	-1.24305	-0.887506	-1.09355	-1.30148	-0.776625	0.397228	0.399357	0.008996	-0.904356	0.022074	-0.405939	-1.254620	0.453229	-0.467191	0.351664	0.263391	-1.17423	-0.723643	-0.971579	-1.52355	-0.443887	0.228049	0.139809	-0.520496	-0.786906	1.00974	0.094562	0.737376	-0.505836	0.467473	0.935719	0.454253	0.861063	-0.272901	-1.29588	-0.113261	0.877081	0.889273	0.814577	-0.361768	1.26504	2.06392	0.674906	1.02786	-0.18861	0.694824	-0.150515
0.543319	0.15483	-1.36147	-0.539146	-0.954491	-0.533268	0.554941	-0.672065	0.19534	0.054449	-0.447475	-0.759416	0.228909	0.981273	0.102459	-0.77417	-0.22452	-0.255454	-0.442477	0.257532	-0.662738	-0.034386	-0.159308	-0.462832	0.160778	0.357462	-1.24366	0.751462	1.45468	0.381067	0.710775	0.835987	-0.233866	0.046251	-0.007838	-0.168671	-0.492118	0.909461	0.958448	1.20187	0.006241	0.000786	0.445315	2.2983	0.515043	0.374905	0.34651	0.552017	-0.321383	-0.035874
0.737328	0.351534	-1.18471	0.837897	-1.27919	1.25594	-0.626664	1.12307	0.020568	1.17594	0.452402	0.358044	-0.645844	-1.01683	-0.73287	0.683981	0.299642	-1.31592	-0.679911	0.698423	-0.752268	1.31984	-2.53418	-0.15314	-0.140783	0.650177	0.586656	0.284941	1.85903	0.379226	1.37015	0.022254	1.84158	-0.467243	0.798488	-0.569117	0.440095	0.205696	1.74354	1.59667	2.7376	-1.04019	0.79615	-0.603939	1.57888	-0.234677	1.0004	-0.172476	3.40884	-0.105838
1.07208	-0.513573	0.379337	-0.656612	0.372663	-0.672192	0.197844	-2.42418	1.10191	0.872651	0.827271	-0.045639	1.1469	-1.85574	0.167281	-0.64717	1.15608	-1.3553	0.060719	-0.688639	0.732168	-0.574247	0.184939	-2.16346	0.506557	0.819974	-0.286914	0.267458	-0.509249	1.84954	-0.427469	1.92637	-1.85633	1.66585	0.008879	-0.744853	-0.301055	0.586953	-0.07456	2.06366	-1.67696	1.50397	0.213808	-1.11688	-0.222362	-0.341312	-0.118131	0.05112	-0.820217	2.40394
-0.179782	0.050138	-0.207763	-0.941699	-0.382654	-0.145762	-0.947989	-0.257437	-0.866198	-0.006887	-0.735119	0.128344	-0.919404	1.06172	-0.880870	-1.67763	0.542844	-1.21333	-0.430851	-0.670716	-0.655203	-0.688493	-1.62543	-0.826521	-0.202941	-0.347779	0.568622	-0.300328	0.183801	-1.59852	-0.316195	-1.25497	0.027247	-1.20751	0.686996	-0.435843	1.25025	-0.442592	2.05521	0.311854	-0.23618	-2.76432	0.503503	-0.870518	-0.179822	-1.21405	-0.861672	-1.22208	1.27046	-0.396584
0.741678	-0.106006	0.597696	0.509456	0.5828	0.603404	-0.590022	-0.729955	0.675046	-0.027135	0.312792	-0.329925	0.509607	-0.626188	0.591040	0.435439	0.852142	-0.047575	-0.417055	0.050126	0.024737	0.674877	0.199738	0.218032	0.801151	-0.012845	0.432585	-0.163993	-0.785562	-0.702581	-1.95608	-1.56127	-0.279258	-0.222525	0.446921	-0.469618	0.541922	-0.705889	1.668	1.28542	-0.923755	-0.312481	1.00551	1.06678	-0.257823	-0.573943	-1.9604	-1.31056	1.1445	-1.14787
[truncated: 2 more columns]

## Sheet: Figure 5
dACC_run-01													dACC_run-02													dACC_run-03													LG_run-01
DLPFC_L	pINS_R	aINS_R	pre-motor_R	thalamus_R	DLPFC_R	precuneus	SMA	PAG	pINS_L	aINS_L	pre-motor_L	thalamus_L	DLPFC_L	pINS_R	aINS_R	pre-motor_R	thalamus_R	DLPFC_R	precuneus	SMA	PAG	pINS_L	aINS_L	pre-motor_L	thalamus_L	DLPFC_L	pINS_R	aINS_R	pre-motor_R	thalamus_R	DLPFC_R	precuneus	SMA	PAG	pINS_L	aINS_L	pre-motor_L	thalamus_L	DLPFC_L	pINS_R	aINS_R	pre-motor_R	thalamus_R	DLPFC_R	precuneus	SMA	PAG	pINS_L	aINS_L
0.018727	0.847531	-0.237776	-1.7657	-0.788055	-0.113484	0.627105	-2.16792	-0.426149	-0.258577	0.367188	-0.004924	0.065211	-0.274878	0.984105	-0.042646	0.122619	0.867208	-0.256	0.446632	1.29633	-0.272741	-0.72818	0.725292	-0.017541	0.105184	0.032895	-0.53597	0.302706	-1.10746	-0.272815	0.134194	1.28707	-1.52755	0.72751	-1.80115	-0.888827	-0.213997	-0.074771	0.8176	0.619398	0.886917	-1.25382	0.830737	-0.004363	-0.883698	0.452732	0.725438	-0.070657	1.92237
-1.18963	-0.34752	-0.730969	2.10458	-1.07084	-0.511182	-0.220764	3.53919	-0.537156	-0.24913	-0.954433	2.49586	-1.55567	0.788631	-0.211533	-0.729218	4.00088	0.858082	0.853887	2.67417	1.59458	-0.314	1.55388	0.412532	4.42194	0.988429	-0.366416	0.245551	-0.125261	-1.74564	0.869976	0.495493	-1.37432	-2.66128	-0.975063	-0.954923	-0.234591	-2.01061	-0.323648	-1.22142	-0.700123	0.480743	-1.87115	-1.01163	-0.262974	0.74461	-1.92303	-2.45363	0.450326	0.56735
0.25139	-0.159178	0.033497	1.11633	-0.148981	-0.113744	-0.916964	2.30199	1.66972	-0.967295	-0.101559	1.93762	-0.013622	0.339899	1.25207	1.2153	1.18599	0.838115	-0.311651	0.719188	0.511854	-0.325013	1.44444	0.584087	0.554587	0.703912	-0.633169	-0.953338	0.843795	-0.437129	0.149868	0.469642	0.333226	-0.736427	0.231472	-1.55862	-1.00734	-1.13493	0.045893	0.141223	0.388251	0.043871	1.72745	-0.381201	-0.14982	-1.77665	0.57944	1.5061	1.11176	-1.06673
0.544458	-1.35321	-0.374816	1.03984	-0.277127	0.672269	0.771209	-1.04933	0.018328	-0.901439	-1.28284	0.846836	-0.382499	0.056828	0.379108	1.02653	1.31651	0.617695	0.532678	0.902715	0.883491	-0.060341	0.326106	0.984963	1.44478	0.630771	0.043677	1.54861	0.664444	-0.437821	0.107248	-1.02371	0.237146	2.16047	1.28394	0.567949	0.706777	1.4402	0.303169	-0.225763	0.878769	0.422992	0.539304	0.609038	-0.495647	1.98928	1.99176	0.255498	1.11117	1.19515
0.627123	-2.31679	-2.39076	-0.054189	-0.325062	0.374427	0.176853	-0.914678	-0.451187	-2.64582	-1.63787	0.06007	0.08982	-1.39073	-1.11602	0.43456	0.674968	-0.963959	-0.94083	-0.62875	1.40118	-0.001117	0.02754	0.011794	1.39839	-0.567512	0.824839	-3.05801	-2.15917	-0.902086	0.624926	0.758825	-0.385306	-0.955451	1.28025	-1.46688	-1.03892	-0.601447	0.80218	-1.42156	2.30503	1.68671	0.470044	0.994015	-0.563854	0.092556	2.05056	1.50871	2.85363	1.59877
0.724135	0.914082	0.719239	-0.636567	0.046821	0.884528	-0.32775	-1.01205	1.20419	0.258036	0.363487	-1.06543	-0.107315	-1.53794	0.505982	-0.16288	-1.41986	-0.856526	-0.265131	-2.59015	0.046334	-3.18192	-0.237187	-0.083692	-2.11633	-1.26968	1.1248	2.29406	2.16194	-0.178016	0.984339	0.614215	1.24581	0.75834	1.05237	1.27863	0.98267	0.056711	0.582883	-1.05556	-2.24514	-1.34607	-2.55422	-1.2977	-1.73083	-0.471286	-2.53764	-0.870975	-0.772183	-0.730345
-0.959359	-0.760669	-0.47453	-0.457169	-0.004701	-0.703675	-0.244661	-1.14154	-0.507214	-1.05193	-0.338879	-0.348559	-0.540487	0.878728	-2.28335	-0.817443	-0.311543	-0.236529	0.791267	-0.44386	0.315319	0.017224	-1.58297	-1.73839	0.112028	0.020618	0.860462	0.792488	-0.365367	3.20306	1.02458	-0.169497	-1.39152	2.78289	0.506456	-0.004001	0.104473	1.54415	1.07344	1.77559	-0.308433	-0.235554	0.172095	0.324134	0.439628	0.284045	0.312994	-0.773283	-0.534877	-0.201027
-0.160602	0.432662	0.963583	0.43697	0.287206	0.552136	2.04856	-1.9855	1.81863	0.915218	0.923298	-0.598734	0.569914	0.817981	0.907359	0.633265	0.794758	1.19078	0.464372	1.1149	2.70076	2.07974	1.99351	0.897464	1.14816	1.14654	-0.624876	-0.049068	0.259287	0.725854	-0.392696	-0.224196	0.717801	1.76195	-0.045703	-1.23165	-1.17321	-0.912929	-0.136486	-1.43628	-0.803629	-1.1226	-4.63086	-0.006385	-1.47039	0.871268	-4.52278	-0.027517	-0.554322	-0.736113
-1.72741	0.117887	0.082738	0.480574	-1.27831	-1.7195	-0.35418	-0.558934	0.637028	-0.661181	-0.53228	-2.24981	-1.45454	-0.819359	0.319483	1.36582	-0.268017	-0.279119	-0.954689	0.100434	2.06005	0.567953	2.10054	1.16997	-1.15793	-0.503981	-1.50034	0.902091	0.127101	0.223336	-0.648736	-1.92857	-0.207552	-1.14799	-0.226579	-0.300706	0.318578	-0.509743	-0.563441	0.120838	-0.556405	-1.24951	-1.43686	0.345029	-0.242138	1.31882	-1.34414	1.41514	-1.54923	-1.94261
0.085355	-0.645807	-1.73888	-2.96036	-0.797214	0.116668	-0.283336	-2.44829	-1.37995	-1.07796	-1.75212	-1.23695	-0.599129	0.430209	0.440268	1.15111	1.88639	-0.793833	-0.299487	0.223325	0.922303	-1.69417	1.25734	0.710176	1.43734	-0.294264	1.4822	1.33752	2.61432	2.92199	0.462555	1.0301	2.69002	2.13058	-1.11431	1.82211	2.18825	3.46167	0.033978	1.00991	0.239638	0.787945	2.8728	1.13906	0.84099	0.759149	2.33736	0.167626	-0.880071	0.530787
-0.310118	-0.65319	-0.353037	-0.964167	-0.24303	-1.01794	-1.1133	1.34356	0.398379	-1.17465	-0.02493	-0.914512	0.19938	0.998101	0.114505	1.27445	1.60208	0.238818	0.565552	1.46249	0.208179	0.341603	0.541195	1.25352	1.29046	0.395632	0.227836	2.10589	2.47336	-0.16528	-0.319698	1.45701	1.81933	1.4075	1.14677	1.45212	2.3808	-1.23269	-0.047482	-0.404309	-1.01494	-0.767985	-0.232425	-0.057592	-0.718751	-0.213684	-0.03525	0.652626	-0.643335	-0.473425
-1.38501	0.189426	-0.616076	0.176856	-0.271554	-1.43864	-3.01031	0.095111	-0.862287	-0.501645	-1.62114	0.645827	-0.08814	-0.058443	0.079789	-0.117767	0.17637	-0.257808	-0.311997	-0.990488	0.82486	-0.62115	1.42632	0.177635	0.258327	-0.036284	0.159524	0.433383	-0.26081	0.447309	0.175095	0.402778	2.00576	-1.84281	0.805173	0.08886	0.135762	-1.6457	-0.141093	-0.974963	0.351262	-0.015233	1.85396	0.388362	-0.264751	0.53745	1.20349	1.4673	0.428475	-0.420796
2.0315	0.392354	1.63648	3.83639	2.05931	2.4326	2.37593	3.8945	1.00534	1.83291	1.56945	1.36878	1.58746	0.336434	-0.240562	-0.530695	1.51725	1.4026	0.750411	0.549912	1.84265	1.3314	0.413929	0.939856	0.267996	1.39008	2.45547	0.911939	0.023731	1.81593	1.06303	0.880692	2.43619	1.18588	0.679759	0.89171	0.491043	0.593178	2.71339	-0.677639	-0.911661	-1.68869	2.2839	0.33804	-0.803169	-0.641301	1.9887	1.66611	0.153689	-0.508041
-0.053391	-1.09874	-1.35389	-0.28202	0.600771	0.824173	0.561798	-1.62923	-0.451286	-0.555417	-0.161681	1.40133	0.094784	-0.156796	0.506765	0.892152	2.46361	0.923365	-0.13421	0.976	1.5734	0.935698	0.273664	0.729929	1.53739	0.294033	-2.05817	0.066997	-0.681882	-0.982952	-1.025	-2.38484	-2.06727	-1.57933	-0.496276	-0.600105	-1.30286	-0.497986	-1.05358	0.547833	1.47374	0.840739	1.7581	-0.156551	0.849535	-0.381252	0.411167	-1.41865	-0.226355	-0.849437
0.238837	-0.815515	-0.313863	-1.95787	-0.651975	-0.596935	-1.45556	-0.827581	0.877194	-1.0246	-0.064071	-0.847172	-0.802605	1.20084	0.780183	0.606487	2.75162	-0.070016	1.58064	1.89889	2.45047	1.15033	2.21553	1.02232	2.71368	0.608423	-0.47789	0.786085	0.703074	0.175929	-0.528012	-1.09916	-0.510974	-0.632086	0.345019	0.090918	0.199885	-1.74913	0.079908	-1.43529	-0.253632	0.329945	1.0539	0.348689	-0.387493	0.437522	2.3302	0.682176	-0.837565	-0.28902
0.171587	-0.215794	-0.553024	1.54271	1.0476	-0.053488	0.727923	-1.24389	-1.08665	-0.273215	0.210778	0.700738	-0.168434	-0.310049	-0.357804	0.356926	0.247657	0.375062	-0.225256	1.4685	1.11518	-0.280138	0.694357	0.333505	2.19638	0.351665	-0.267398	0.554881	-0.230838	-0.422804	0.675455	0.28741	0.153574	-0.202693	1.02474	0.431629	-0.665318	-1.03344	0.705959	0.003391	0.471775	-0.080046	-2.47192	0.356928	-0.156791	0.343583	0.737582	-0.719104	0.079317	-0.260372
1.20428	-0.304351	-0.586791	-0.088168	-0.698409	0.856886	0.924554	1.06968	0.007455	-0.274383	-0.325752	-1.66132	-0.580624	-0.077492	0.028686	2.11691	3.1581	0.546803	0.521354	0.971756	4.37635	-0.567686	1.32519	0.785513	4.70131	-0.039892	1.44551	0.96348	0.722151	0.437523	0.597944	1.56122	4.03863	1.57576	0.787066	1.05738	0.742793	-1.1464	1.11309	-0.723345	0.098397	-0.03398	-1.77901	-1.28934	-1.41061	-2.49879	-1.46328	-1.10442	-0.58078	-0.533548
-0.601463	-0.719989	-0.21059	-5.66021	-0.683219	-1.15216	-0.160082	-3.46151	-0.496307	-1.49086	-0.611179	-1.59398	-0.044359	1.02593	2.70008	2.00454	3.13603	-1.13761	1.83536	0.904248	5.12525	-1.70094	2.02077	1.6151	1.33712	-1.00509	0.200533	-0.772844	0.393259	-0.524258	-0.068383	0.285112	-0.590517	-1.1467	-0.146357	-1.01742	-0.051293	0.425414	-0.666969	0.618405	1.53988	0.722696	-0.44153	1.12059	0.020134	-0.117315	0.669782	0.43184	-0.047914	1.44052
1.15012	-1.16779	-0.332364	-0.351528	-0.767979	0.437554	1.1727	-1.9455	-0.125023	-1.17696	0.241551	2.0922	0.003062	1.82666	0.153072	0.312075	0.12225	1.36277	2.3177	1.62307	-0.032642	-0.766034	-0.544321	-0.103979	1.83133	0.3697	-0.197912	-1.32005	0.264217	-2.99327	-1.48739	-0.863569	0.056876	-3.00952	0.335631	-0.637275	0.673864	-0.660866	-1.83164	0.406749	-2.32083	-2.09162	-1.31123	-1.36761	0.307682	-0.849906	-2.45907	0.498044	-2.80881	-1.81869
-1.08131	0.315569	-0.977497	-0.611965	1.00932	-0.872243	-0.774101	-0.456449	0.015042	0.057165	-1.10667	-2.07883	1.09992	-1.03998	-1.44383	-1.40927	-1.29038	-1.04804	-0.211403	-1.30154	-2.10562	-0.210759	-2.77147	-2.39185	-4.59166	-1.13904	0.883324	-0.923942	-0.860176	-2.17695	1.13089	-0.100425	-0.126731	-0.280832	-1.12266	0.103759	-0.221185	-0.102522	1.63173	-1.5745	-0.043687	-1.39181	-2.70777	0.403843	-0.090391	-0.586349	-2.81385	-1.32651	-0.166788	-0.611263
-0.323372	-1.52136	-0.102238	0.258492	-1.02141	-0.541235	-0.555824	-2.32182	0.578581	-0.699142	-0.380382	1.30577	-0.82292	-0.977812	-0.152619	-1.05522	-0.167303	-0.942702	-0.223051	-0.965521	0.256522	-0.468126	-0.231604	-1.79788	-0.997854	-1.06503	-0.626717	-0.693316	-0.598578	0.611883	-0.19015	-0.543149	1.18195	-0.938007	0.201015	-0.077717	-0.61027	1.81734	0.28868	0.601779	0.673776	0.833729	2.05701	0.803141	0.33754	2.49633	0.115278	-0.77104	0.634055	0.790055
-1.1065	-0.853995	0.801036	-0.359897	-0.136177	0.276506	0.04706	1.13785	-2.07873	-0.65251	0.189057	1.13922	-0.069898	-0.468953	1.13519	-0.619236	0.437176	-0.502134	-0.521376	-0.488795	1.03705	-0.150662	0.894592	-0.060192	0.030971	-0.393613	2.22792	0.573879	0.627412	0.128233	1.08852	1.32129	1.71708	0.0708	-0.355903	0.584338	0.843076	-2.70023	0.864203	0.195156	0.142084	0.729049	0.631508	0.071822	0.195618	0.155291	0.273834	-0.03301	0.162468	0.254709
1.42349	0.774994	1.6182	1.40323	1.91003	1.16095	1.24523	2.49806	0.639167	0.720674	1.941	3.33404	1.61448	-0.359111	-0.850301	-0.503333	2.29105	0.311081	-0.379848	-1.32518	3.49724	-0.538521	-0.746473	-0.354136	3.48584	0.002547	-0.247236	1.70319	1.05323	2.82789	0.182571	-0.410243	-0.950313	3.59869	0.866973	0.821356	0.355259	2.63549	-0.024383	-0.01401	-1.21154	-1.07969	-0.695634	-0.475309	-0.54408	-0.494969	-0.975787	1.14986	-1.66794	-1.584
-1.64793	-0.996081	-2.43166	0.416782	-0.566797	-0.822053	-0.867169	0.637367	-0.631887	0.37804	-0.788731	0.925072	-1.3446	-0.48583	-0.753267	-0.206042	0.524856	0.002129	-0.913352	-0.428013	1.70785	0.818855	-1.43762	-0.247936	1.07966	-0.08824	0.001136	-0.011558	-0.946862	-0.34545	-0.078435	0.448491	-1.47097	0.022484	-0.66893	0.663245	0.521628	-1.97038	-0.017564	-0.032291	0.71668	0.231384	0.946998	0.793784	0.215262	0.334928	1.4326	-0.899911	0.794574	-0.219578
0.260276	0.664404	-0.772288	-0.062875	-0.348937	0.0631	0.231641	-1.41061	-0.053689	0.56053	-0.802931	0.376589	-0.519598	-0.38849	0.822328	0.421223	-1.22701	-0.14089	-0.311942	0.752364	-0.876632	-0.030934	0.700009	0.628352	-0.303524	0.196685	1.66545	2.24492	1.32823	2.37073	0.466431	2.11462	3.1808	2.17014	-0.622674	3.48895	1.53507	1.72823	0.717263	0.428878	-0.355933	-0.044881	1.42186	-0.612665	0.829766	-0.391743	2.78268	-0.95921	0.005801	-0.400885
-0.180868	-0.185041	-0.841412	0.154947	-0.863053	0.54355	0.401217	1.30498	-0.519466	0.024236	-0.527595	-0.280349	-1.38571	-0.385794	2.0226	2.53513	1.74973	1.15537	-0.094358	-0.370984	1.41685	-1.61556	1.37833	2.0721	2.38104	0.79096	-0.230985	-0.146596	-0.594972	-3.49603	1.71166	-0.144734	0.590471	0.190582	0.808559	-0.853862	-1.23704	-2.46822	1.14602	1.02712	-1.78103	-1.76333	-1.16516	-0.246566	0.712106	0.233251	-0.651987	0.617604	-2.31963	-1.84819
0.567628	0.133014	-0.49482	0.566277	0.078353	0.324443	0.131541	0.917923	-0.737431	0.492512	-0.755482	2.55816	0.681518	-1.58565	-1.03595	-1.04486	-2.62202	-0.229259	-0.872911	-3.00264	-0.814446	-2.51138	-0.749358	-1.30641	-2.3484	0.313417	-0.143984	0.376237	0.155389	-0.01566	0.447148	-0.939533	1.03614	-1.06887	0.386126	1.36242	1.71138	0.865831	0.368548	0.623316	2.10079	1.78401	2.81933	0.058205	2.30905	1.79431	2.74586	-0.505587	0.302843	0.123176
-0.369896	0.25638	-0.203988	-0.041461	-0.68877	-0.425418	-0.105244	-0.855356	0.632236	-0.03151	-0.569707	-1.1435	-0.552543	0.22992	-0.733936	0.236892	0.690552	0.859312	0.863463	1.98112	-0.796765	-1.75617	-0.239865	-0.03329	0.798907	-0.144838	-1.38634	-2.49511	-2.05778	-2.78168	-1.39201	-1.12677	-3.25676	-1.5501	-0.061915	-2.05827	-0.883118	-2.47536	-1.42514	-0.948331	0.457376	0.868699	0.712655	0.62831	-0.033693	-1.82284	-0.157455	-0.779344	1.39357	0.224832
-0.439624	-0.923734	-2.46151	-0.378532	0.442877	-1.15185	-0.999369	0.370105	-1.2053	-0.285612	-1.06735	0.345941	0.358414	-0.847684	-0.08824	0.020604	-0.139933	-0.702181	-0.642717	-1.1358	-0.155601	-0.899717	0.467181	0.650141	0.018294	-0.813996														-0.790876	-0.428343	0.317586	0.326235	1.15311	-0.551992	1.15228	-0.106878	-0.916622	-0.547177	0.695756
[truncated: 28 more columns]

## Sheet: Figure 6B
GABA % change from sham
146.004
-82.3678
22.0437
-37.6166
32.3888
-50.7608
73.6753
146.033
-49.7868
7.33904
72.1519
-7.09171
35.0563
-46.959
14.8872
35.7904
7.70542
26.0669
-25.9721
-24.8908
-20.8808
-10.7075
12.6249

## Sheet: Figure 6C
sham TUS	active TUS
0.264886	0.214163
0.341903	0.315819
0.291165	0.241928
0.290436	0.288188
0.26829	0.246275
0.277957	0.30605
0.283539	0.221146
0.325845	0.273881
0.197571	0.098717
0.264031	0.277381
0.250023	0.497561
0.47866	0.325854
0.257595	0.280322
0.437223	0.336992
0.230362	0.232145
0.238632	0.37786
0.296325	0.255514
0.296631	0.364092
0.415126	0.3982
0.358429	0.296129
0.257644	0.271317
0.374824	0.319527
0.445352	0.620625

[truncated: 2 more sheets: Figure 6D, Supplementary Figure 2]
